# Supplementary material for: Diagnostic Value of Composite and Simplified FDG-PET/CT Scores in Polymyalgia Rheumatica and the Influence of Recent Glucocorticoid Treatment—A Retrospective Diagnostic Cohort Study
Source: Diagnostics (Basel). 2023 Jan 31;13(3):514. doi: 10.3390/diagnostics13030514 (PMC9914179; doi:10.3390/diagnostics13030514)
Supplement: Supplementary file 1 [file diagnostics-13-00514-s001.zip]

Archive with 1 entries (1 files):
- diagnostics-2118334-supplementary.pdf
